# Supplementary material for: Heterologous COVID-19 Vaccination and Booster with mRNA Vaccine Provide Enhanced Immune Response in Patients with Cirrhosis: A Prospective Observational Study
Source: Vaccines (Basel). 2023 Sep 4;11(9):1455. doi: 10.3390/vaccines11091455 (PMC10534824; doi:10.3390/vaccines11091455)
Supplement: Supplementary file 1 [file vaccines-11-01455-s001.zip]

Archive with 1 entries (1 files):
- vaccines-2578771-supplementary.pdf
